# Supplementary material for: Do item-writing flaws reduce examinations psychometric quality?
Source: BMC Res Notes. 2016 Aug 11;9:399. doi: 10.1186/s13104-016-2202-4 (PMC4982015; doi:10.1186/s13104-016-2202-4)
Supplement: Supplementary file 2 — 10.1186/s13104-016-2202-4 Data set. [file 13104_2016_2202_MOESM2_ESM.csv]

Ano	Epoca	Item	Area	dificuldade	biserial	Stand	contentconcerns	contentconcerns4	Styleconcerns	Styleconcerns13	Writingstem	Writingchoices
2008	1	1	8	0,543778802	0,223091902	1	0	0	0	0	0	0
2008	1	2	8	0,271889401	0,214183925	0	0	0	0	0	1	0
2008	1	3	8	0,33640553	0,205953033	0	0	0	0	0	0	0
2008	1	4	5	0,451612903	0,305803536	0	0	0	0	0	0	0
2008	1	5	7	0,423963134	-0,011364547	0	0	0	0	0	0	0
2008	1	6	7	0,723502304	0,465452961	0	0	0	0	0	1	1
2008	1	7	7	0,788018433	0,272033223	0	0	0	1	0	0	0
2008	1	8	7	0,857142857	0,385637006	0	0	0	1	0	0	0
2008	1	9	7	0,847926267	0,302782352	0	0	0	1	0	0	1
2008	1	10	5	0,612903226	0,429845702	1	0	0	0	0	0	0
2008	1	11	7	0,3640553	0,243025758	1	0	0	0	0	0	0
2008	1	12	7	0,769585253	0,52029196	0	0	0	0	0	1	0
2008	1	13	5	0,594470046	0,432982829	1	0	0	0	0	0	0
2008	1	14	7	0,700460829	0,080273153	0	0	0	0	0	1	0
2008	1	15	7	0,580645161	0,560153586	0	0	0	0	0	1	1
2008	1	16	5	0,6359447	0,474680219	0	0	0	0	0	0	0
2008	1	17	5	0,368663594	0,405853418	0	0	0	0	0	1	0
2008	1	18	5	0,073732719	0,174332491	1	0	0	0	0	0	0
2008	1	19	5	0,737327189	0,574931186	0	0	0	0	0	0	0
2008	1	20	5	0,516129032	0,422436721	0	1	0	0	0	0	0
2008	1	21	5	0,442396313	0,384411721	0	0	0	0	0	1	0
2008	1	22	5	0,788018433	0,284419143	1	0	0	0	0	0	0
2008	1	23	5	0,423963134	0,458436872	0	0	0	0	0	0	0
2008	1	24	5	0,34562212	0,369940831	0	0	0	0	0	1	0
2008	1	25	5	0,617511521	0,113577081	0	0	0	0	0	1	0
2008	1	26	5	0,156682028	-0,053520945	0	0	0	0	0	0	0
2008	1	27	5	0,6359447	0,206977934	1	0	0	0	0	0	0
2008	1	28	5	0,30875576	0,405326859	0	0	0	0	0	0	0
2008	1	29	5	0,506912442	0,244671738	1	0	0	0	0	0	0
2008	1	30	6	0,175115207	-0,108137402	1	0	0	0	0	0	0
2008	1	31	6	0,511520737	0,280246422	0	0	0	0	0	0	0
2008	1	32	6	0,400921659	0,284852042	0	0	0	0	0	0	0
2008	1	33	6	0,483870968	0,280692261	0	0	0	0	0	1	0
2008	1	34	6	0,400921659	0,180687095	0	0	0	0	0	0	0
2008	1	35	6	0,718894009	0,356791901	0	0	0	0	0	1	0
2008	1	36	6	0,483870968	0,419756904	0	0	0	0	0	1	0
2008	1	37	6	0,253456221	0,30144079	1	0	0	0	0	0	0
2008	1	38	6	0,746543779	0,358387945	0	0	0	0	0	1	0
2008	1	39	6	0,539170507	0,382626931	0	0	0	0	0	1	0
2008	1	40	6	0,566820276	0,249541643	0	0	0	0	0	0	1
2008	1	41	6	0,576036866	0,302921348	1	0	0	0	0	0	0
2008	1	42	6	0,419354839	0,149781228	0	0	0	0	0	1	0
2008	1	43	6	0,69124424	0,279121539	1	0	0	0	0	0	0
2008	1	44	6	0,576036866	0,051289347	0	0	0	0	0	0	0
2008	1	45	6	0,479262673	0,069211925	0	0	0	1	0	0	1
2008	1	46	6	0,815668203	0,330068002	0	0	0	1	0	0	0
2008	1	47	1	0,852534562	0,602824399	1	0	0	0	0	0	0
2008	1	48	1	0,483870968	0,459971276	0	1	0	0	0	0	1
2008	1	49	1	0,66359447	0,152591064	0	0	0	0	0	0	1
2008	1	50	6	0,543778802	0,469698212	0	0	0	0	0	1	0
2008	1	51	1	0,686635945	0,197628849	1	0	0	0	0	0	0
2008	1	52	1	0,903225806	0,460408483	0	0	0	0	0	0	1
2008	1	53	1	0,539170507	0,248774037	0	0	0	0	0	1	0
2008	1	54	1	0,479262673	0,234509934	0	0	0	0	0	0	0
2008	1	55	1	0,866359447	0,270576227	0	0	0	0	0	0	0
2008	1	56	1	0,3640553	0,326531523	0	0	0	0	0	0	1
2008	1	57	1	0,414746544	0,44079772	1	0	0	0	0	0	0
2008	1	58	1	0,557603687	0,415623317	0	0	0	0	0	1	1
2008	1	59	1	0,460829493	0,357319628	0	0	0	0	0	1	0
2008	1	60	1	0,387096774	0,130848978	0	0	0	0	0	0	1
2008	1	61	1	0,658986175	0,208820946	1	0	0	0	0	0	0
2008	1	62	1	0,493087558	0,432715959	0	0	0	0	0	1	1
2008	1	63	1	0,608294931	0,318463	1	0	0	0	0	0	0
2008	1	64	1	0,778801843	0,494127854	1	0	0	0	0	0	0
2008	1	65	2	0,470046083	0,192002513	0	0	0	0	0	0	1
2008	1	66	2	0,276497696	0,48628332	0	0	0	0	0	0	0
2008	1	67	2	0,184331797	0,171546665	1	0	0	0	0	0	0
2008	1	68	2	0,741935484	0,286173894	0	0	0	0	0	1	1
2008	1	69	2	0,709677419	0,119290765	0	0	0	0	0	1	0
2008	1	70	2	0,497695853	0,486850801	0	0	0	0	0	1	0
2008	1	71	2	0,193548387	0,225477323	0	0	0	0	0	1	0
2008	1	72	2	0,589861751	0,474466293	0	0	0	0	0	0	1
2008	1	73	2	0,31797235	0,492754323	0	0	0	0	0	1	0
2008	1	74	2	0,520737327	0,561475447	1	0	0	0	0	0	0
2008	1	75	2	0,64516129	0,375540747	0	0	0	0	0	0	1
2008	1	76	2	0,631336406	0,497320698	0	0	0	0	0	0	0
2008	1	77	2	0,506912442	0,396994021	0	0	0	0	0	0	0
2008	1	78	2	0,728110599	0,286018375	0	0	0	0	0	1	0
2008	1	79	2	0,677419355	0,452483864	1	0	0	0	0	0	0
2008	1	80	2	0,543778802	0,416407896	1	0	0	0	0	0	0
2008	1	81	2	0,783410138	0,41730539	1	0	0	0	0	0	0
2008	1	82	2	0,792626728	0,30928308	0	1	0	0	0	0	1
2008	1	83	3	0,741935484	0,272822662	0	0	0	0	0	0	1
2008	1	84	3	0,714285714	0,379851893	0	1	0	0	0	0	1
2008	1	85	3	0,552995392	0,351256251	0	1	0	0	0	0	0
2008	1	86	3	0,792626728	0,435254534	1	0	0	0	0	0	0
2008	1	87	3	0,755760369	0,484934785	0	1	0	0	0	0	0
2008	1	88	3	0,373271889	0,329621303	1	0	0	0	0	0	0
2008	1	89	3	0,829493088	0,377577039	1	0	0	0	0	0	0
2008	1	90	3	0,479262673	0,374161224	1	0	0	0	0	0	0
2008	1	91	3	0,377880184	0,386489967	0	0	0	0	0	0	0
2008	1	92	4	0,732718894	0,470566378	1	0	0	0	0	0	0
2008	1	93	4	0,525345622	0,42992615	0	1	0	0	0	0	0
2008	1	94	4	0,801843318	0,485869891	0	1	0	0	0	0	0
2008	1	95	4	0,69124424	0,477458137	0	1	0	0	0	0	0
2008	1	96	4	0,801843318	0,287792885	1	0	0	0	0	0	0
2008	1	97	4	0,811059908	0,313236138	0	1	0	0	0	0	0
2008	1	98	4	0,811059908	0,371741368	0	0	0	0	0	0	0
2008	1	99	4	0,539170507	0,310555698	0	0	0	0	0	0	1
2008	1	100	4	0,576036866	0,289096794	0	0	0	0	0	1	0
2008	2	1	2	0,211382114	-0,076150007	0	0	0	0	0	1	0
2008	2	2	6	0,512195122	0,178109326	0	0	0	0	0	0	0
2008	2	3	7	0,18699187	0,265096066	0	0	0	0	0	1	0
2008	2	4	7	0,333333333	0,345269197	0	0	0	0	0	0	0
2008	2	5	7	0,317073171	0,187098436	0	0	0	0	0	0	0
2008	2	6	7	0,487804878	0,21050763	0	0	0	0	0	1	0
2008	2	7	7	0,365853659	0,392537527	0	0	0	0	0	0	0
2008	2	8	7	0,837398374	0,261726521	0	0	0	0	0	0	0
2008	2	9	7	0,902439024	0,720605663	0	0	0	0	0	0	0
2008	2	10	7	0,674796748	0,346663496	0	1	0	0	0	0	1
2008	2	11	7	0,983739837	0,348901468	0	0	0	0	0	0	0
2008	2	12	7	0,756097561	0,457620676	0	0	0	0	0	0	1
2008	2	13	7	0,634146341	0,46363528	1	0	0	0	0	0	0
2008	2	14	7	0,902439024	0,194802169	1	0	0	0	0	0	0
2008	2	15	7	0,447154472	0,160834955	0	0	0	0	0	1	0
2008	2	16	7	0,983739837	0,540228706	1	0	0	0	0	0	0
2008	2	17	5	0,487804878	0,361845606	0	0	0	0	0	1	0
2008	2	18	5	0,837398374	0,544273583	0	0	0	0	0	0	1
2008	2	19	5	0,512195122	0,345378034	0	0	0	1	0	0	0
2008	2	20	5	0,406504065	0,094157221	1	0	0	0	0	0	0
2008	2	21	5	0,487804878	0,246396551	0	0	0	0	0	0	0
2008	2	22	5	0,195121951	0,17920644	1	0	0	0	0	0	0
2008	2	23	5	0,772357724	0,403731545	1	0	0	0	0	0	0
2008	2	24	5	0,658536585	0,589901732	1	0	0	0	0	0	0
2008	2	25	5	0,284552846	0,164406782	0	0	0	0	0	1	1
2008	2	26	5	0,634146341	0,556551912	0	0	0	0	0	1	0
2008	2	27	5	0,682926829	0,274402402	0	0	0	0	0	1	1
2008	2	28	5	0,910569106	0,294479039	1	0	0	0	0	0	0
2008	2	29	5	0,699186992	0,537290372	1	0	0	0	0	0	0
2008	2	30	6	0,650406504	0,31207737	1	0	0	0	0	0	0
2008	2	31	6	0,756097561	0,163041162	0	0	0	0	0	1	0
2008	2	32	6	0,804878049	0,314974947	0	0	0	0	0	0	1
2008	2	33	6	0,211382114	0,295810988	0	0	0	1	1	0	0
2008	2	34	6	0,756097561	0,274378982	1	0	0	0	0	0	0
2008	2	35	6	0,764227642	0,24120058	0	0	0	1	1	1	0
2008	2	36	6	0,333333333	0,043315846	1	0	0	0	0	0	0
2008	2	37	6	0,691056911	0,227423607	0	0	0	0	0	1	1
2008	2	38	6	0,25203252	0,127993473	1	0	0	0	0	0	0
2008	2	39	6	0,829268293	0,111999966	0	0	0	1	0	0	0
2008	2	40	6	0,81300813	0,303584711	0	0	0	0	0	1	0
2008	2	41	6	0,674796748	0,376677515	0	0	0	0	0	0	0
2008	2	42	6	0,837398374	0,206779616	1	0	0	0	0	0	0
2008	2	43	6	0,837398374	0,154843244	0	0	0	0	0	1	0
2008	2	44	6	0,74796748	0,360621054	1	0	0	0	0	0	0
2008	2	45	6	0,886178862	0,438107528	1	0	0	0	0	0	0
2008	2	46	6	0,658536585	0,266493118	1	0	0	0	0	0	0
2008	2	47	1	0,796747967	0,453069983	1	0	0	0	0	0	0
2008	2	48	1	0,422764228	0,260103832	1	0	0	0	0	0	0
2008	2	49	1	0,739837398	0,287403381	1	0	0	0	0	0	0
2008	2	50	1	0,585365854	0,101181494	1	0	0	0	0	0	0
2008	2	51	1	0,62601626	0,494427805	1	0	0	0	0	0	0
2008	2	52	1	0,617886179	0,303068553	0	0	0	0	0	1	0
2008	2	53	1	0,62601626	0,273278669	1	0	0	0	0	0	0
2008	2	54	1	0,593495935	0,18993164	0	0	0	0	0	1	0
2008	2	55	1	0,569105691	0,430266239	0	0	0	0	0	0	1
2008	2	56	1	0,552845528	0,306672013	1	0	0	0	0	0	0
2008	2	57	1	0,926829268	0,499293799	1	0	0	0	0	0	0
2008	2	58	1	0,430894309	0,209612041	0	0	0	0	0	0	0
2008	2	59	1	0,471544715	-0,115536428	0	0	0	0	0	0	0
2008	2	60	1	0,902439024	0,520902169	0	0	0	0	0	0	0
2008	2	61	1	0,861788618	0,362735934	1	0	0	0	0	0	0
2008	2	62	1	0,81300813	0,0315931	0	0	0	0	0	0	1
2008	2	63	1	0,528455285	0,333441714	0	0	0	0	0	1	0
2008	2	64	1	0,731707317	0,318935457	0	0	0	0	0	0	0
2008	2	65	2	0,357723577	0,606652633	1	0	0	0	0	0	0
2008	2	66	2	0,837398374	0,456522598	1	0	0	0	0	0	0
2008	2	67	2	0,504065041	0,190582122	1	0	0	0	0	0	0
2008	2	68	2	0,577235772	0,500844191	0	0	0	0	0	1	0
2008	2	69	2	0,520325203	0,140722851	0	0	0	0	0	1	0
2008	2	70	2	0,81300813	0,245198905	0	0	0	0	0	1	0
2008	2	71	2	0,62601626	0,383449465	1	0	0	0	0	0	0
2008	2	72	2	0,552845528	0,361345332	0	0	0	0	0	0	1
2008	2	73	2	0,853658537	0,499824981	0	0	0	0	0	1	0
2008	2	74	2	0,650406504	0,190291212	1	0	0	0	0	0	0
2008	2	75	2	0,74796748	-0,015832605	1	0	0	0	0	0	0
2008	2	76	2	0,593495935	0,54915543	0	0	0	1	1	0	0
2008	2	77	2	0,333333333	0,270223929	0	0	0	1	1	0	0
2008	2	78	2	0,756097561	0,453017214	1	0	0	0	0	0	0
2008	2	79	2	0,918699187	0,433384453	1	0	0	0	0	0	0
2008	2	80	2	0,382113821	0,325586658	1	0	0	0	0	0	0
2008	2	81	2	0,308943089	0,428383262	1	0	0	0	0	0	0
2008	2	82	2	0,430894309	0,462702584	0	0	0	0	0	0	1
2008	2	83	3	0,674796748	0,459005414	0	1	1	0	0	0	0
2008	2	84	3	0,731707317	0,53568714	0	0	0	0	0	1	0
2008	2	85	3	0,87804878	0,662861543	1	0	0	0	0	0	0
2008	2	86	3	0,43902439	0,447941975	0	1	0	0	0	0	0
2008	2	87	3	0,756097561	0,476046114	0	1	0	0	0	0	0
2008	2	88	3	0,642276423	0,508571715	0	1	0	0	0	0	0
2008	2	89	3	0,390243902	-0,061958749	1	0	0	0	0	0	0
2008	2	90	3	0,569105691	0,053080745	1	0	0	0	0	0	0
2008	2	91	3	0,422764228	0,385166845	0	0	0	0	0	0	0
2008	2	92	4	0,869918699	0,292953995	0	0	0	1	1	0	0
2008	2	93	4	0,520325203	0,046424104	0	1	0	1	1	0	0
2008	2	94	4	0,845528455	0,613399256	0	0	0	0	0	0	0
2008	2	95	4	0,593495935	0,502128566	0	0	0	1	1	0	0
2008	2	96	4	0,74796748	0,088076048	1	0	0	0	0	0	0
2008	2	97	4	0,650406504	0,337327227	0	0	0	0	0	1	0
2008	2	98	4	0,430894309	0,275214168	0	1	1	0	0	0	0
2008	2	99	4	0,788617886	0,506116501	0	0	0	0	0	0	0
2008	2	100	4	0,910569106	0,594326197	1	0	0	0	0	0	0
2009	1	1	8	0,653846154	0,204292844	0	0	0	0	0	1	1
2009	1	2	8	0,615384615	0,362156702	0	0	0	0	0	1	0
2009	1	3	8	0,350961538	0,413567618	0	0	0	0	0	1	0
2009	1	4	7	0,75	0,317367061	0	0	0	1	0	0	0
2009	1	5	7	0,677884615	0,274397197	0	1	0	0	0	0	0
2009	1	6	7	0,764423077	0,382222699	0	0	0	1	0	0	0
2009	1	7	7	0,350961538	0,395459308	0	0	0	1	0	0	0
2009	1	8	7	0,432692308	0,264450151	0	1	1	1	0	0	0
2009	1	9	7	0,331730769	0,304941699	0	0	0	0	0	0	0
2009	1	10	7	0,774038462	0,316711918	0	0	0	0	0	0	1
2009	1	11	7	0,346153846	0,329099252	1	0	0	0	0	0	0
2009	1	12	7	0,692307692	0,475905673	0	0	0	0	0	0	0
2009	1	13	7	0,245192308	0,458682564	1	0	0	0	0	0	0
2009	1	14	7	0,831730769	0,471582327	1	0	0	0	0	0	0
2009	1	15	7	0,826923077	0,353840349	0	0	0	0	0	0	1
2009	1	16	7	0,826923077	0,235720043	0	0	0	0	0	1	0
2009	1	17	5	0,649038462	0,425092032	0	0	0	1	1	0	0
2009	1	18	5	0,139423077	0,16908186	0	0	0	0	0	0	0
2009	1	19	5	0,822115385	0,213880435	0	0	0	0	0	1	0
2009	1	20	5	0,8125	0,437619191	0	0	0	1	0	0	0
2009	1	21	5	0,8125	0,663543894	1	0	0	0	0	0	0
2009	1	22	5	0,644230769	0,345564352	1	0	0	0	0	0	0
2009	1	23	5	0,514423077	0,479436094	1	0	0	0	0	0	0
2009	1	24	5	0,908653846	0,501353902	0	0	0	0	0	0	1
2009	1	25	5	0,466346154	0,164798765	1	0	0	0	0	0	0
2009	1	26	5	0,322115385	0,036072034	0	0	0	0	0	0	1
2009	1	27	5	0,278846154	0,323237626	0	0	0	0	0	0	0
2009	1	28	5	0,504807692	0,347140587	0	0	0	0	0	0	0
2009	1	29	5	0,855769231	0,487607579	0	0	0	0	0	0	0
2009	1	30	6	0,490384615	0,301408781	0	0	0	0	0	1	0
2009	1	31	6	0,591346154	0,382328146	0	0	0	0	0	0	1
2009	1	32	6	0,629807692	0,269667063	1	0	0	0	0	0	0
2009	1	33	6	0,865384615	0,431498549	1	0	0	0	0	0	0
2009	1	34	6	0,942307692	0,426011996	0	0	0	0	0	0	0
2009	1	35	6	0,673076923	0,332888452	0	0	0	0	0	0	0
2009	1	36	6	0,817307692	0,060889214	0	0	0	0	0	1	0
2009	1	37	6	0,504807692	0,318819724	0	0	0	1	1	0	0
2009	1	38	6	0,817307692	0,339753445	1	0	0	0	0	0	0
2009	1	39	6	0,870192308	0,264732747	0	0	0	0	0	1	0
2009	1	40	6	0,663461538	0,157491449	0	1	0	0	0	0	1
2009	1	41	6	0,298076923	0,094232281	0	1	0	0	0	0	1
2009	1	42	6	0,442307692	0,333091355	0	0	0	0	0	1	0
2009	1	43	6	0,817307692	0,174192339	0	0	0	0	0	0	0
2009	1	44	6	0,711538462	0,45056086	0	0	0	0	0	0	0
2009	1	45	6	0,985576923	0,115476321	1	0	0	0	0	0	0
2009	1	46	6	0,961538462	0,199930526	1	0	0	0	0	0	0
2009	1	47	1	0,865384615	0,166327851	1	0	0	0	0	0	0
2009	1	48	1	0,225961538	0,355913341	0	0	0	0	0	0	1
2009	1	49	1	0,466346154	0,399746441	0	0	0	0	0	1	0
2009	1	50	1	0,947115385	0,202558907	1	0	0	0	0	0	0
2009	1	51	1	0,783653846	0,295297077	1	0	0	0	0	0	0
2009	1	52	1	0,889423077	0,347407401	1	0	0	0	0	0	0
2009	1	53	1	0,394230769	0,408082118	0	0	0	0	0	0	1
2009	1	54	1	0,841346154	0,344643521	1	0	0	0	0	0	0
2009	1	55	1	0,682692308	0,356780118	1	0	0	0	0	0	0
2009	1	56	1	0,4375	0,361921745	0	0	0	0	0	1	1
2009	1	57	1	0,610576923	0,352346741	1	0	0	0	0	0	0
2009	1	58	1	0,610576923	0,347981734	1	0	0	0	0	0	0
2009	1	59	1	0,927884615	0,462449868	0	0	0	1	1	1	0
2009	1	60	1	0,923076923	0,284696571	1	0	0	0	0	0	0
2009	1	61	1	0,826923077	0,20991186	1	0	0	0	0	0	0
2009	1	62	1	0,860576923	0,247239444	1	0	0	0	0	0	0
2009	1	63	1	0,894230769	0,54093536	1	0	0	0	0	0	0
2009	1	64	1	0,918269231	0,213642895	0	0	0	0	0	1	0
2009	1	65	2	0,649038462	0,052162507	0	0	0	0	0	0	1
2009	1	66	2	0,605769231	0,21170721	1	0	0	0	0	0	0
2009	1	67	2	0,552884615	0,404575606	1	0	0	0	0	0	0
2009	1	68	2	0,668269231	0,285097916	0	0	0	0	0	1	0
2009	1	69	2	0,850961538	0,086503178	0	0	0	0	0	1	0
2009	1	70	2	0,649038462	0,498926118	0	0	0	0	0	0	1
2009	1	71	2	0,951923077	0,702676921	1	0	0	0	0	0	0
2009	1	72	2	0,600961538	0,24244492	0	0	0	0	0	1	0
2009	1	73	2	0,360576923	0,261788412	0	0	0	0	0	1	0
2009	1	74	2	0,432692308	0,201058952	0	0	0	0	0	0	1
2009	1	75	2	0,735576923	0,392177221	1	0	0	0	0	0	0
2009	1	76	2	0,961538462	0,077264335	0	1	1	0	0	0	0
2009	1	77	2	0,884615385	0,393716973	1	0	0	0	0	0	0
2009	1	78	2	0,644230769	0,322015931	0	0	0	0	0	0	0
2009	1	79	2	0,730769231	0,125930333	1	0	0	0	0	0	0
2009	1	80	2	0,6875	0,276602608	1	0	0	0	0	0	0
2009	1	81	2	0,673076923	0,267065769	0	0	0	0	0	0	0
2009	1	82	2	0,668269231	0,454610111	1	0	0	0	0	0	0
2009	1	83	3	0,519230769	0,362003528	0	0	0	1	0	0	0
2009	1	84	3	0,567307692	0,48512435	0	0	0	1	0	0	0
2009	1	85	3	0,798076923	0,429403829	1	0	0	0	0	0	0
2009	1	86	3	0,557692308	0,240778836	1	0	0	0	0	0	0
2009	1	87	3	0,75	0,206414969	1	0	0	0	0	0	0
2009	1	88	3	0,908653846	0,382876414	1	0	0	0	0	0	0
2009	1	89	3	0,764423077	0,552470506	0	1	0	0	0	0	0
2009	1	90	3	0,264423077	0,408031915	1	0	0	0	0	0	0
2009	1	91	3	0,278846154	0,329439412	0	1	0	0	0	0	0
2009	1	92	4	0,701923077	0,362866197	1	0	0	0	0	0	0
2009	1	93	4	0,706730769	0,394726031	0	1	0	0	0	0	0
2009	1	94	4	0,461538462	0,518683405	1	0	0	0	0	0	0
2009	1	95	4	0,596153846	0,490809825	0	1	0	0	0	0	0
2009	1	96	4	0,8125	0,507482478	1	0	0	0	0	0	0
2009	1	97	4	0,899038462	0,464039028	1	0	0	0	0	0	0
2009	1	98	4	0,807692308	0,688510092	0	1	0	0	0	0	0
2009	1	99	4	0,677884615	0,559892146	0	1	0	0	0	0	0
2009	1	100	4	0,663461538	0,393482517	0	1	0	0	0	0	0
2009	2	1	8	0,380530973	0,242470838	0	0	0	0	0	0	0
2009	2	2	8	0,424778761	0,26469077	0	0	0	0	0	1	0
2009	2	3	8	0,10619469	0,396282633	0	0	0	0	0	0	1
2009	2	4	7	0,486725664	0,115471941	1	0	0	0	0	0	0
2009	2	5	7	0,787610619	0,431326464	0	0	0	0	0	0	1
2009	2	6	7	0,309734513	0,242670942	0	0	0	0	0	0	0
2009	2	7	7	0,380530973	0,16581647	1	0	0	0	0	0	0
2009	2	8	7	0,769911504	0,224245356	0	0	0	0	0	1	0
2009	2	9	7	0,495575221	0,384789563	0	0	0	0	0	0	1
2009	2	10	7	0,469026549	0,458576579	0	0	0	0	0	1	1
2009	2	11	7	0,530973451	0,327302892	1	0	0	0	0	0	0
2009	2	12	7	0,699115044	0,492723088	1	0	0	0	0	0	0
2009	2	13	7	0,796460177	0,383938084	1	0	0	0	0	0	0
2009	2	14	7	0,495575221	0,537323311	1	0	0	0	0	0	0
2009	2	15	7	0,867256637	0,677498991	1	0	0	0	0	0	0
2009	2	16	7	0,504424779	0,327739096	0	0	0	0	0	1	0
2009	2	17	5	0,398230088	0,225113278	0	0	0	0	0	1	1
2009	2	18	5	0,920353982	0,206295443	1	0	0	0	0	0	0
2009	2	19	5	0,460176991	0,12677922	0	0	0	0	0	1	0
2009	2	20	5	0,610619469	0,54980997	0	0	0	1	0	0	0
2009	2	21	5	0,796460177	0,520930057	1	0	0	0	0	0	0
2009	2	22	5	0,407079646	0,159975956	1	0	0	0	0	0	0
2009	2	23	5	0,522123894	0,311636574	1	0	0	0	0	0	0
2009	2	24	5	0,938053097	-0,023986551	1	0	0	0	0	0	0
2009	2	25	5	0,876106195	0,763945256	1	0	0	0	0	0	0
2009	2	26	5	0,309734513	0,155945615	1	0	0	0	0	0	0
2009	2	27	5	0,663716814	0,579629387	0	0	0	0	0	1	0
2009	2	28	5	0,982300885	0,391845823	0	0	0	0	0	0	1
2009	2	29	5	0,539823009	0,3976562	1	0	0	0	0	0	0
2009	2	30	6	0,486725664	0,396999125	0	0	0	0	0	0	0
2009	2	31	6	0,619469027	0,250034828	0	0	0	0	0	0	0
2009	2	32	6	0,681415929	0,374590423	0	1	1	0	0	0	0
2009	2	33	6	0,619469027	0,313903255	0	1	1	0	0	0	0
2009	2	34	6	0,796460177	0,075026661	0	0	0	0	0	1	0
2009	2	35	6	0,628318584	0,323084602	0	0	0	0	0	1	0
2009	2	36	6	0,389380531	-0,046728902	1	0	0	0	0	0	0
2009	2	37	6	0,805309735	0,35275913	1	0	0	0	0	0	0
2009	2	38	6	0,539823009	0,36316599	1	0	0	0	0	0	0
2009	2	39	6	0,637168142	0,399704447	0	0	0	0	0	1	1
2009	2	40	6	0,92920354	0,252917547	0	0	0	0	0	1	0
2009	2	41	6	0,787610619	0,254011502	0	0	0	0	0	1	1
2009	2	42	6	0,734513274	0,148194613	0	0	0	0	0	1	0
2009	2	43	6	0,716814159	0,337968179	0	0	0	0	0	0	1
2009	2	44	6	0,628318584	0,612013861	1	0	0	0	0	0	0
2009	2	45	6	0,938053097	0,35134839	0	0	0	0	0	0	1
2009	2	46	6	0,725663717	0,302039288	1	0	0	0	0	0	0
2009	2	47	6	0,371681416	0,14802823	1	0	0	0	0	0	0
2009	2	48	1	0,575221239	0,435925072	0	0	0	0	0	0	1
2009	2	49	1	0,911504425	0,172094069	1	0	0	0	0	0	0
2009	2	50	1	0,707964602	0,400382583	0	0	0	0	0	1	0
2009	2	51	1	0,530973451	0,311060259	0	0	0	0	0	0	0
2009	2	52	1	0,884955752	0,487702005	0	1	1	0	0	0	0
2009	2	53	1	0,920353982	0,335228105	1	0	0	0	0	0	0
2009	2	54	1	0,592920354	0,242205627	1	0	0	0	0	0	0
2009	2	55	1	0,796460177	0,335938112	1	0	0	0	0	0	0
2009	2	56	1	0,690265487	0,151886547	0	0	0	0	0	0	1
2009	2	57	1	0,663716814	0,418872338	1	0	0	0	0	0	0
2009	2	58	1	0,955752212	0,622055131	0	0	0	1	0	0	0
2009	2	59	1	0,796460177	0,546392307	1	0	0	0	0	0	0
2009	2	60	1	0,469026549	0,281142337	0	0	0	0	0	0	1
2009	2	61	1	0,805309735	0,55591084	1	0	0	0	0	0	0
2009	2	62	1	0,973451327	0,136934776	1	0	0	0	0	0	0
2009	2	63	1	0,831858407	0,469303424	1	0	0	0	0	0	0
2009	2	64	1	0,973451327	0,366244394	1	0	0	0	0	0	0
2009	2	65	1	0,902654867	0,551578039	0	1	0	0	0	0	0
2009	2	66	2	0,584070796	0,477862491	1	0	0	0	0	0	0
2009	2	67	2	0,89380531	0,427643924	0	0	0	0	0	0	1
2009	2	68	2	0,920353982	0,729223869	0	0	0	0	0	0	1
2009	2	69	2	0,451327434	0,474193279	0	0	0	0	0	0	1
2009	2	70	2	0,238938053	0,064704836	0	0	0	0	0	1	0
2009	2	71	2	0,840707965	0,465524405	0	0	0	0	0	0	1
2009	2	72	2	0,89380531	0,288129906	0	0	0	0	0	0	1
2009	2	73	2	0,690265487	0,384727096	0	0	0	0	0	0	0
2009	2	74	2	0,451327434	0,45224237	1	0	0	0	0	0	0
2009	2	75	2	0,725663717	0,205785372	1	0	0	0	0	0	0
2009	2	76	2	0,292035398	0,449709276	0	0	0	0	0	1	0
2009	2	77	2	0,849557522	0,361314757	0	0	0	0	0	0	1
2009	2	78	2	0,654867257	0,45647752	0	0	0	0	0	1	1
2009	2	79	2	0,796460177	0,285523916	1	0	0	0	0	0	0
2009	2	80	2	0,539823009	0,41947847	0	0	0	0	0	0	0
2009	2	81	2	0,460176991	0,175084048	0	0	0	0	0	1	0
2009	2	82	2	0,548672566	0,29416477	0	1	1	0	0	0	0
2009	2	83	3	0,831858407	0,615160591	0	0	0	1	0	0	0
2009	2	84	3	0,672566372	0,434731892	0	0	0	1	0	0	0
2009	2	85	3	0,522123894	0,450949619	1	0	0	0	0	0	0
2009	2	86	3	0,415929204	0,43878019	0	0	0	0	0	0	0
2009	2	87	3	0,814159292	0,427076932	1	0	0	0	0	0	0
2009	2	88	3	0,796460177	0,470093343	1	0	0	0	0	0	0
2009	2	89	3	0,902654867	0,564024393	1	0	0	0	0	0	0
2009	2	90	3	0,327433628	0,338121251	0	0	0	0	0	0	0
2009	2	91	3	0,663716814	0,414922054	1	0	0	0	0	0	0
2009	2	92	4	0,787610619	0,605124078	1	0	0	0	0	0	0
2009	2	93	4	0,690265487	0,587648937	0	1	0	0	0	0	1
2009	2	94	4	0,716814159	0,384583918	0	1	0	0	0	0	0
2009	2	95	4	0,14159292	0,392136207	1	0	0	0	0	0	0
2009	2	96	4	0,168141593	0,481065851	0	1	0	0	0	0	0
2009	2	97	4	0,672566372	0,428739775	0	0	0	1	1	0	0
2009	2	98	4	0,345132743	0,354807481	0	0	0	1	1	0	0
2009	2	99	4	0,716814159	0,473905292	1	0	0	0	0	0	0
2009	2	100	4	0,663716814	0,502039386	1	0	0	0	0	0	0
2010	1	1	5	0,666666667	0,356961653	0	0	0	0	0	1	0
2010	1	2	7	0,640625	0,206721335	0	1	1	0	0	0	0
2010	1	3	1	0,9375	0,194933084	0	0	0	0	0	1	0
2010	1	4	1	0,572916667	0,191024803	1	0	0	0	0	0	0
2010	1	5	5	0,166666667	0,386908759	0	0	0	0	0	1	0
2010	1	6	1	0,869791667	0,085115286	1	0	0	0	0	0	0
2010	1	7	3	0,604166667	0,232318347	0	0	0	0	0	1	1
2010	1	8	2	0,453125	0,395114254	0	0	0	0	0	1	0
2010	1	9	7	0,322916667	0,341335525	1	0	0	0	0	0	0
2010	1	10	7	0,78125	0,657973389	0	0	0	1	0	0	0
2010	1	11	1	0,578125	0,138355879	0	0	0	1	0	0	0
2010	1	12	1	0,744791667	0,225015654	0	0	0	1	0	0	0
2010	1	13	6	0,489583333	0,352993688	0	0	0	0	0	1	0
2010	1	14	1	0,6875	0,097232908	1	0	0	0	0	0	0
2010	1	15	5	0,604166667	0,476806046	0	0	0	0	0	0	1
2010	1	16	1	0,838541667	0,115805774	0	1	1	0	0	0	1
2010	1	17	2	0,630208333	0,400128261	0	0	0	0	0	0	1
2010	1	18	7	0,765625	0,490178844	1	0	0	0	0	0	0
2010	1	19	5	0,255208333	0,206010863	0	0	0	0	0	0	1
2010	1	20	1	0,317708333	0,29367985	0	0	0	0	0	0	1
2010	1	21	1	0,71875	0,284123895	0	0	0	0	0	0	1
2010	1	22	1	0,651041667	0,01348172	1	0	0	0	0	0	0
2010	1	23	6	0,661458333	0,354661761	0	0	0	0	0	0	1
2010	1	24	1	0,994791667	0,411123772	1	0	0	0	0	0	0
2010	1	25	1	0,942708333	0,121810955	1	0	0	0	0	0	0
2010	1	26	2	0,619791667	0,376426252	0	0	0	0	0	1	1
2010	1	27	5	0,546875	0,404996965	1	0	0	0	0	0	0
2010	1	28	5	0,421875	0,408699476	0	0	0	0	0	1	0
2010	1	29	8	0,427083333	0,359563254	0	0	0	0	0	0	0
2010	1	30	1	0,791666667	0,423880427	1	0	0	0	0	0	0
2010	1	31	1	0,932291667	0,428424496	1	0	0	0	0	0	0
2010	1	32	1	0,90625	0,194257011	1	0	0	0	0	0	0
2010	1	33	4	0,536458333	0,280246778	0	0	0	0	0	0	1
2010	1	34	4	0,703125	0,373804642	1	0	0	0	0	0	0
2010	1	35	1	0,677083333	0,408543635	0	0	0	0	0	1	1
2010	1	36	1	0,729166667	0,039751882	0	0	0	0	0	0	0
2010	1	37	4	0,59375	0,273639651	1	0	0	0	0	0	0
2010	1	38	4	0,651041667	0,35297585	0	1	0	0	0	0	0
2010	1	39	4	0,484375	0,448589292	0	0	0	0	0	0	1
2010	1	40	3	0,255208333	0,045131271	0	0	0	0	0	0	1
2010	1	41	4	0,78125	0,336694299	1	0	0	0	0	0	0
2010	1	42	1	0,75	0,290456405	0	0	0	0	0	1	1
2010	1	43	5	0,307291667	0,299522048	1	0	0	0	0	0	0
2010	1	44	5	0,651041667	0,304004718	0	0	0	1	0	0	0
2010	1	45	5	0,432291667	0,396068227	0	0	0	1	0	0	1
2010	1	46	5	0,833333333	0,17081788	1	0	0	0	0	0	0
2010	1	47	3	0,71875	0,24899229	0	0	0	0	0	0	1
2010	1	48	7	0,104166667	0,373152542	1	0	0	0	0	0	0
2010	1	49	8	0,541666667	0,333329167	0	0	0	0	0	1	1
2010	1	50	7	0,473958333	0,28737176	1	0	0	0	0	0	0
2010	1	51	4	0,453125	0,12401207	1	0	0	0	0	0	0
2010	1	52	8	0,401041667	0,424260992	0	0	0	0	0	0	0
2010	1	53	4	0,729166667	0,435476694	0	0	0	0	0	1	0
2010	1	54	4	0,359375	0,213721036	1	0	0	0	0	0	0
2010	1	55	3	0,838541667	0,311984437	1	0	0	0	0	0	0
2010	1	56	2	0,984375	0,103283318	1	0	0	0	0	0	0
2010	1	57	2	0,4375	0,140187494	0	0	0	0	0	0	1
2010	1	58	3	0,90625	0,379701969	1	0	0	0	0	0	0
2010	1	59	3	0,791666667	0,47546607	0	1	0	0	0	0	0
2010	1	60	3	0,864583333	0,319332755	0	0	0	0	0	0	1
2010	1	61	3	0,651041667	0,403402495	1	0	0	0	0	0	0
2010	1	62	3	0,90625	0,405070149	1	0	0	0	0	0	0
2010	1	63	2	0,697916667	0,457092249	0	0	0	0	0	0	1
2010	1	64	2	0,921875	0,486413669	0	1	0	0	0	0	1
2010	1	65	6	0,635416667	0,144069338	1	0	0	0	0	0	0
2010	1	66	6	0,854166667	0,167830218	0	0	0	0	0	1	0
2010	1	67	6	0,671875	0,276341208	0	0	0	0	0	1	0
2010	1	68	2	0,895833333	0,325005055	0	0	0	0	0	0	1
2010	1	69	2	0,598958333	0,341086031	0	0	0	1	0	0	0
2010	1	70	5	0,890625	0,42324201	0	0	0	0	0	1	0
2010	1	71	5	0,375	0,14916251	0	0	0	0	0	0	1
2010	1	72	6	0,3125	0,264347229	1	0	0	0	0	0	0
2010	1	73	5	0,338541667	0,142381582	0	0	0	0	0	0	1
2010	1	74	5	0,817708333	0,380506534	1	0	0	0	0	0	0
2010	1	75	2	0,765625	0,1697556	0	0	0	0	0	1	0
2010	1	76	2	0,916666667	0,06315764	1	0	0	0	0	0	0
2010	1	77	2	0,59375	0,488566	1	0	0	0	0	0	0
2010	1	78	6	0,755208333	0,372837398	1	0	0	0	0	0	0
2010	1	79	5	0,1875	-0,034517753	0	0	0	0	0	0	1
2010	1	80	5	0,604166667	0,490580861	0	0	0	0	0	1	0
2010	1	81	6	0,609375	0,285138787	1	0	0	0	0	0	0
2010	1	82	2	0,833333333	0,445227449	0	0	0	0	0	0	1
2010	1	83	6	0,65625	0,420111946	1	0	0	0	0	0	0
2010	1	84	6	0,6875	0,34175687	1	0	0	0	0	0	0
2010	1	85	5	0,598958333	-0,106619195	0	0	0	0	0	0	0
2010	1	86	2	0,744791667	0,415817312	0	0	0	0	0	0	1
2010	1	87	2	0,776041667	0,102904396	1	0	0	0	0	0	0
2010	1	88	6	0,541666667	0,528562477	0	0	0	0	0	1	1
2010	1	89	2	0,515625	0,342294742	0	0	0	0	0	1	0
2010	1	90	6	0,619791667	0,236310755	1	0	0	0	0	0	0
2010	1	91	1	0,671875	0,252698682	0	0	0	0	0	1	0
2010	1	92	5	0,494791667	0,271297459	0	0	0	0	0	0	1
2010	1	93	2	0,838541667	0,310052884	0	0	0	0	0	0	1
2010	1	94	6	0,541666667	0,20387656	0	0	0	0	0	1	0
2010	1	95	6	0,489583333	0,481977484	1	0	0	0	0	0	0
2010	1	96	6	0,958333333	0,589124106	1	0	0	0	0	0	0
2010	1	97	6	0,765625	0,28983038	0	0	0	0	0	0	0
2010	1	98	5	0,557291667	0,414644497	1	0	0	0	0	0	0
2010	1	99	6	0,463541667	0,35953514	0	0	0	0	0	0	1
2010	1	100	6	0,927083333	0,477351697	0	0	0	0	0	1	0
2010	2	1	3	0,293103448	0,425739891	1	0	0	0	0	0	0
2010	2	2	5	0,405172414	0,702825635	1	0	0	0	0	0	0
2010	2	3	7	0,646551724	0,41930135	1	0	0	0	0	0	0
2010	2	4	5	0,612068966	0,276083055	1	0	0	0	0	0	0
2010	2	5	2	0,715517241	0,346127721	0	0	0	0	0	0	1
2010	2	6	7	0,482758621	0,358171122	1	0	0	0	0	0	0
2010	2	7	1	0,646551724	0,078877961	0	1	0	0	0	0	1
2010	2	8	1	0,905172414	0,323529135	0	1	0	0	0	0	1
2010	2	9	1	0,612068966	0,176318119	0	1	0	0	0	0	0
2010	2	10	1	0,198275862	-0,040577061	0	0	0	0	0	0	0
2010	2	11	1	0,698275862	0,322755122	1	0	0	0	0	0	0
2010	2	12	1	0,715517241	0,254898432	0	0	0	0	0	0	0
2010	2	13	1	0,784482759	0,318685807	1	0	0	0	0	0	0
2010	2	14	1	0,810344828	0,456896626	1	0	0	0	0	0	0
2010	2	15	5	0,706896552	0,319137866	1	0	0	0	0	0	0
2010	2	16	1	0,49137931	0,163630259	0	1	1	0	0	0	0
2010	2	17	5	0,681034483	0,338694583	0	0	0	0	0	1	0
2010	2	18	1	0,50862069	0,152268967	1	0	0	0	0	0	0
2010	2	19	1	0,681034483	0,442512845	1	0	0	0	0	0	0
2010	2	20	1	0,301724138	0,019211837	1	0	0	0	0	0	0
2010	2	21	1	0,655172414	-0,10468666	1	0	0	0	0	0	0
2010	2	22	1	0,775862069	0,271162341	0	0	0	0	0	0	1
2010	2	23	1	0,905172414	0,284593097	0	0	0	0	0	0	0
2010	2	24	1	0,560344828	0,170418418	0	0	0	0	0	1	0
2010	2	25	1	0,74137931	0,07763754	1	0	0	0	0	0	0
2010	2	26	8	0,672413793	0,216152362	0	0	0	0	0	1	0
2010	2	27	3	0,413793103	0,371342155	0	0	0	0	0	1	1
2010	2	28	3	0,75862069	0,37385652	1	0	0	0	0	0	0
2010	2	29	8	0,517241379	0,433988374	0	0	0	0	0	0	0
2010	2	30	1	0,379310345	0,293039871	0	0	0	0	0	1	0
2010	2	31	7	0,103448276	0,409435022	0	0	0	1	0	0	1
2010	2	32	7	0,422413793	0,074310046	0	0	0	1	0	0	0
2010	2	33	7	0,612068966	0,460025401	0	1	0	0	0	0	0
2010	2	34	7	0,681034483	0,375994264	1	0	0	0	0	0	0
2010	2	35	7	0,422413793	0,391937017	1	0	0	0	0	0	0
2010	2	36	2	0,853448276	0,538945784	1	0	0	0	0	0	0
2010	2	37	1	0,793103448	0,265927581	0	0	0	0	0	0	1
2010	2	38	2	0,293103448	-0,013171823	1	0	0	0	0	0	0
2010	2	39	2	0,836206897	0,191011083	0	0	0	0	0	1	0
2010	2	40	2	0,637931034	0,302746411	0	0	0	0	0	0	1
2010	2	41	2	0,525862069	0,15049378	0	0	0	0	0	1	0
2010	2	42	2	0,939655172	0,413608972	1	0	0	0	0	0	0
2010	2	43	2	0,586206897	0,310694777	1	0	0	0	0	0	0
2010	2	44	2	0,836206897	0,521191127	1	0	0	0	0	0	0
2010	2	45	5	0,655172414	0,28282922	1	0	0	0	0	0	0
2010	2	46	2	0,870689655	0,256611855	1	0	0	0	0	0	0
2010	2	47	2	0,836206897	0,365946626	1	0	0	0	0	0	0
2010	2	48	2	0,422413793	0,355893127	0	0	0	0	0	0	1
2010	2	49	2	0,767241379	0,346228224	1	0	0	0	0	0	0
2010	2	50	2	0,560344828	0,310393392	1	0	0	0	0	0	0
2010	2	51	2	0,853448276	0,36242095	0	0	0	0	0	0	1
2010	2	52	2	0,784482759	0,286028448	0	0	0	0	0	0	1
2010	2	53	5	0,698275862	0,194077523	1	0	0	0	0	0	0
2010	2	54	5	0,620689655	0,426164643	0	0	0	0	0	1	0
2010	2	55	5	0,534482759	0,206009934	1	0	0	0	0	0	0
2010	2	56	5	0,913793103	0,494921826	1	0	0	0	0	0	0
2010	2	57	5	0,379310345	0,419622853	0	0	0	0	0	0	0
2010	2	58	7	0,715517241	0,352662369	1	0	0	0	0	0	0
2010	2	59	7	0,146551724	0,126090758	1	0	0	0	0	0	0
2010	2	60	5	0,068965517	0,34926335	1	0	0	0	0	0	0
2010	2	61	5	0,50862069	0,279414133	1	0	0	0	0	0	0
2010	2	62	5	0,422413793	0,26898314	1	0	0	0	0	0	0
2010	2	63	4	0,655172414	0,250843713	0	0	0	0	0	0	0
2010	2	64	4	0,517241379	0,359326709	0	1	0	0	0	0	1
2010	2	65	4	0,422413793	0,449024101	1	0	0	0	0	0	0
2010	2	66	5	0,379310345	0,407894993	1	0	0	0	0	0	0
2010	2	67	4	0,465517241	0,303820013	0	0	0	0	0	0	1
2010	2	68	4	0,25862069	0,430199352	1	0	0	0	0	0	0
2010	2	69	4	0,206896552	0,172293812	1	0	0	0	0	0	0
2010	2	70	4	0,353448276	0,318047053	0	0	0	0	0	0	1
2010	2	71	2	0,663793103	0,255746359	0	0	0	0	0	0	1
2010	2	72	4	0,439655172	0,423939488	1	0	0	0	0	0	0
2010	2	73	4	0,543103448	0,585236075	1	0	0	0	0	0	0
2010	2	74	3	0,698275862	0,486588271	1	0	0	0	0	0	0
2010	2	75	3	0,5	0,218577774	0	1	0	0	0	1	0
2010	2	76	6	0,215517241	0,19401365	0	0	0	0	0	1	1
2010	2	77	2	0,732758621	0,446307806	0	0	0	0	0	0	1
2010	2	78	3	0,75862069	0,385702167	0	0	0	0	0	1	1
2010	2	79	3	0,931034483	0,572515658	1	0	0	0	0	0	0
2010	2	80	3	0,905172414	0,505802594	0	1	0	0	0	0	0
2010	2	81	6	0,267241379	0,226750884	0	0	0	0	0	1	1
2010	2	82	6	0,629310345	0,364675493	0	0	0	0	0	1	0
2010	2	83	1	0,5	0,146889351	0	0	0	0	0	0	0
2010	2	84	6	0,724137931	0,37641796	0	0	0	0	0	1	1
2010	2	85	6	0,629310345	0,449282601	1	0	0	0	0	0	0
2010	2	86	6	0,586206897	0,436454787	0	0	0	0	0	0	0
2010	2	87	6	0,482758621	0,186033506	0	0	0	0	0	0	1
2010	2	88	6	0,24137931	0,198670376	1	0	0	0	0	0	0
2010	2	89	6	0,646551724	-0,024574046	0	0	0	0	0	1	0
2010	2	90	6	0,232758621	0,175454592	0	0	0	0	0	1	1
2010	2	91	6	0,853448276	0,484254578	0	0	0	0	0	1	0
2010	2	92	6	0,810344828	0,345343008	0	0	0	0	0	1	0
2010	2	93	6	0,715517241	0,543239942	0	0	0	0	0	0	1
2010	2	94	6	0,844827586	0,582151873	0	0	0	0	0	1	0
2010	2	95	5	0,767241379	0,37277598	0	0	0	0	0	0	1
2010	2	96	6	0,646551724	0,52366915	0	0	0	0	0	0	0
2010	2	97	6	0,689655172	0,539174268	0	0	0	0	0	0	0
2010	2	98	7	0,577586207	0,301597282	0	0	0	0	0	0	1
2010	2	99	5	0,689655172	0,209756892	1	0	0	0	0	0	0
2010	2	100	5	0,336206897	0,394698168	0	0	0	0	0	0	0
2011	1	1	6	0,814814815	0,331278898	0	0	0	0	0	0	1
2011	1	2	1	0,66255144	0,333251515	0	0	0	0	0	0	0
2011	1	3	4	0,090534979	-0,3176129	0	0	0	0	0	0	1
2011	1	4	3	0,407407407	0,367069518	1	0	0	0	0	0	0
2011	1	5	5	0,625514403	0,351644313	0	0	0	0	0	0	0
2011	1	6	5	0,70781893	0,566492655	1	0	0	0	0	0	0
2011	1	7	6	0,304526749	0,196470245	0	0	0	0	0	1	1
2011	1	8	1	0,563786008	0,307618736	1	0	0	0	0	0	0
2011	1	9	8	0,716049383	0,460176721	0	0	0	0	0	1	1
2011	1	10	2	0,761316872	0,230982637	0	0	0	1	0	0	0
2011	1	11	2	0,485596708	0,445924031	0	0	0	1	0	0	0
2011	1	12	5	0,781893004	0,310923758	1	0	0	0	0	0	0
2011	1	13	1	0,724279835	0,563934073	1	0	0	0	0	0	0
2011	1	14	5	0,613168724	0,427038433	1	0	0	0	0	0	0
2011	1	15	3	0,744855967	0,305294029	1	0	0	0	0	0	0
2011	1	16	5	0,526748971	0,21888923	1	0	0	0	0	0	0
2011	1	17	6	0,637860082	0,393541285	0	0	0	0	0	1	0
2011	1	18	1	0,514403292	0,290005275	0	0	0	0	0	0	1
2011	1	19	1	0,654320988	0,416493056	0	0	0	0	0	1	1
2011	1	20	2	0,987654321	0,817400957	1	0	0	0	0	0	0
2011	1	21	2	0,855967078	0,568987507	0	0	0	0	0	0	1
2011	1	22	8	0,674897119	0,352040726	0	0	0	0	0	0	0
2011	1	23	4	0,773662551	0,623476241	1	0	0	0	0	0	0
2011	1	24	3	0,769547325	0,534995611	1	0	0	0	0	0	0
2011	1	25	5	0,621399177	0,251562256	1	0	0	0	0	0	0
2011	1	26	7	0,518518519	0,439240641	1	0	0	0	0	0	0
2011	1	27	8	0,600823045	0,144341753	1	0	0	0	0	0	0
2011	1	28	6	0,407407407	0,182448309	0	0	0	1	1	0	0
2011	1	29	5	0,691358025	0,555993204	0	0	0	0	0	1	0
2011	1	30	5	0,473251029	0,340940286	0	0	0	0	0	0	1
2011	1	31	1	0,934156379	0,543789908	1	0	0	0	0	0	0
2011	1	32	8	0,567901235	0,255044325	0	0	0	0	0	0	0
2011	1	33	2	0,9218107	0,378642609	1	0	0	0	0	0	0
2011	1	34	4	0,522633745	0,542561743	1	0	0	0	0	0	0
2011	1	35	7	0,33744856	-0,010133397	0	0	0	0	0	1	0
2011	1	36	7	0,53909465	0,417386458	0	0	0	0	0	1	1
2011	1	37	4	0,255144033	0,252705302	1	0	0	0	0	0	0
2011	1	38	3	0,419753086	0,240726238	1	0	0	0	0	0	0
2011	1	39	5	0,366255144	0,448364635	1	0	0	0	0	0	0
2011	1	40	5	0,481481481	0,442794679	0	1	0	0	0	0	1
2011	1	41	6	0,893004115	0,494265922	1	0	0	0	0	0	0
2011	1	42	6	0,625514403	0,2281677	0	0	0	0	0	1	0
2011	1	43	6	0,711934156	0,277244023	1	0	0	0	0	0	0
2011	1	44	5	0,279835391	0,26877733	1	0	0	0	0	0	0
2011	1	45	6	0,946502058	0,532678013	1	0	0	0	0	0	0
2011	1	46	5	0,790123457	0,539707491	1	0	0	0	0	0	0
2011	1	47	1	0,139917695	-0,098141963	0	0	0	0	0	0	1
2011	1	48	1	0,744855967	0,5449856	1	0	0	0	0	0	0
2011	1	49	1	0,87654321	0,597616795	1	0	0	0	0	0	0
2011	1	50	2	0,658436214	0,288006898	0	0	0	0	0	1	0
2011	1	51	2	0,70781893	0,372635983	0	0	0	0	0	0	1
2011	1	52	4	0,181069959	0,228756584	0	0	0	0	0	0	0
2011	1	53	3	0,37037037	0,085814116	0	0	0	0	0	0	0
2011	1	54	3	0,275720165	0,345614001	0	0	0	0	0	0	0
2011	1	55	2	0,880658436	0,584899869	0	0	0	0	0	1	0
2011	1	56	2	0,851851852	0,633734003	1	0	0	0	0	0	0
2011	1	57	7	0,555555556	0,540526733	1	0	0	0	0	0	0
2011	1	58	5	0,576131687	0,285016024	1	0	0	0	0	0	0
2011	1	59	5	0,49382716	0,363387875	1	0	0	0	0	0	0
2011	1	60	5	0,666666667	0,234818271	0	1	0	0	0	0	1
2011	1	61	5	0,934156379	0,41013258	1	0	0	0	0	0	0
2011	1	62	5	0,720164609	0,212190761	0	0	0	0	0	0	0
2011	1	63	1	0,230452675	0,2694404	0	0	0	0	0	0	1
2011	1	64	1	0,670781893	0,519105078	0	0	0	1	0	0	1
2011	1	65	1	0,654320988	0,570386705	1	0	0	0	0	0	0
2011	1	66	4	0,411522634	0,187768297	0	0	0	0	0	0	1
2011	1	67	3	0,510288066	0,341649491	0	0	0	1	0	0	1
2011	1	68	7	0,617283951	0,300098736	1	0	0	0	0	0	0
2011	1	69	7	0,814814815	0,426811621	1	0	0	0	0	0	0
2011	1	70	6	0,16872428	-0,037644852	0	1	1	0	0	0	0
2011	1	71	6	0,860082305	0,279232989	0	0	0	0	0	0	0
2011	1	72	6	0,843621399	0,430524376	0	0	0	0	0	1	0
2011	1	73	4	0,736625514	0,397038908	1	0	0	0	0	0	0
2011	1	74	2	0,855967078	0,586595349	1	0	0	0	0	0	0
2011	1	75	1	0,901234568	0,580082254	1	0	0	0	0	0	0
2011	1	76	5	0,465020576	0,410556609	1	0	0	0	0	0	0
2011	1	77	7	0,135802469	0,141938837	1	0	0	0	0	0	0
2011	1	78	6	0,679012346	0,115114314	1	0	0	0	0	0	0
2011	1	79	6	0,41563786	0,130575688	0	1	0	0	0	0	1
2011	1	80	6	0,674897119	0,593159671	0	0	0	0	0	0	1
2011	1	81	6	0,62962963	0,429129103	1	0	0	0	0	0	0
2011	1	82	1	0,543209877	0,358880991	1	0	0	0	0	0	0
2011	1	83	1	0,613168724	0,264301323	1	0	0	0	0	0	0
2011	1	84	7	0,794238683	0,363167843	1	0	0	0	0	0	0
2011	1	85	1	0,666666667	0,13960423	1	0	0	0	0	0	0
2011	1	86	1	0,781893004	0,596979289	1	0	0	0	0	0	0
2011	1	87	7	0,851851852	0,396615825	1	0	0	0	0	0	0
2011	1	88	1	0,744855967	0,5449856	0	0	0	0	0	0	0
2011	1	89	2	0,897119342	0,388263089	1	0	0	0	0	0	0
2011	1	90	2	0,304526749	0,270097715	1	0	0	0	0	0	0
2011	1	91	4	0,259259259	0,338010181	0	0	0	1	0	0	0
2011	1	92	5	0,119341564	0,211363498	1	0	0	0	0	0	0
2011	1	93	1	0,83127572	0,453303445	1	0	0	0	0	0	0
2011	1	94	1	0,687242798	0,452044546	1	0	0	0	0	0	0
2011	1	95	2	0,806584362	0,431049967	1	0	0	0	0	0	0
2011	1	96	2	0,728395062	0,488684455	0	1	0	0	0	0	0
2011	1	97	2	0,913580247	0,471118686	0	0	0	0	0	0	1
2011	1	98	2	0,87654321	0,569936545	0	0	0	0	0	0	1
2011	1	99	3	0,757201646	0,414757297	1	0	0	0	0	0	0
2011	1	100	2	0,633744856	0,3811843	0	0	0	0	0	0	0
2011	2	1	5	0,583333333	0,238688339	0	0	0	0	0	1	1
2011	2	2	2	0,604166667	0,384985652	1	0	0	0	0	0	0
2011	2	3	5	0,395833333	0,460010089	0	0	0	0	0	1	0
2011	2	4	1	0,958333333	0,405808042	1	0	0	0	0	0	0
2011	2	5	2	0,729166667	0,611934762	0	0	0	0	0	0	1
2011	2	6	2	0,875	0,564105418	1	0	0	0	0	0	0
2011	2	7	2	0,9375	0,957662098	1	0	0	0	0	0	0
2011	2	8	6	0,5625	0,328027152	0	0	0	0	0	0	1
2011	2	9	1	0,395833333	0,43530878	0	0	0	0	0	1	0
2011	2	10	3	0,479166667	0,460802342	1	0	0	0	0	0	0
2011	2	11	3	0,645833333	0,438062576	0	0	0	0	0	0	1
2011	2	12	8	0,270833333	0,514753271	0	0	0	0	0	0	1
2011	2	13	3	0,770833333	0,400906465	0	0	0	1	0	0	0
2011	2	14	8	0,229166667	0,272738656	0	0	0	0	0	0	1
2011	2	15	2	0,625	0,283544971	0	0	0	0	0	0	1
2011	2	16	3	0,833333333	0,495242467	0	0	0	1	1	0	0
2011	2	17	2	0,229166667	0,694987703	0	0	0	0	0	1	0
2011	2	18	3	0,458333333	0,30005832	1	0	0	0	0	0	0
2011	2	19	1	0,645833333	0,399783818	1	0	0	0	0	0	0
2011	2	20	3	0,75	0,325950834	1	0	0	0	0	0	0
2011	2	21	1	0,75	0,669557254	1	0	0	0	0	0	0
2011	2	22	8	0,645833333	0,433805361	0	0	0	0	0	1	0
2011	2	23	1	0,666666667	0,69453449	1	0	0	0	0	0	0
2011	2	24	2	0,729166667	0,259043163	0	0	0	0	0	0	1
2011	2	25	3	0,479166667	0,69370927	1	0	0	0	0	0	0
2011	2	26	2	0,875	0,541200455	0	0	0	0	0	0	1
2011	2	27	2	0,75	0,222475594	0	0	0	0	0	1	0
2011	2	28	3	0,375	0,5864492	1	0	0	0	0	0	0
2011	2	29	2	0,604166667	0,221671186	1	0	0	0	0	0	0
2011	2	30	2	0,354166667	0,13303686	0	0	0	0	0	0	1
2011	2	31	4	0,583333333	0,327289711	1	0	0	0	0	0	0
2011	2	32	6	0,270833333	0,376387895	0	0	0	0	0	0	0
2011	2	33	6	0,625	0,333323653	1	0	0	0	0	0	0
2011	2	34	6	0,854166667	0,270708079	0	0	0	0	0	0	1
2011	2	35	7	0,5625	0,252206863	1	0	0	0	0	0	0
2011	2	36	6	0,291666667	-0,021005677	1	0	0	0	0	0	0
2011	2	37	7	0,458333333	0,193315687	1	0	0	0	0	0	0
2011	2	38	6	0,833333333	0,144716314	0	0	0	1	0	0	0
2011	2	39	6	0,479166667	0,492735872	0	1	0	0	0	0	1
2011	2	40	6	0,916666667	0,433838434	0	0	0	0	0	0	1
2011	2	41	5	0,458333333	0,315929485	1	0	0	0	0	0	0
2011	2	42	3	0,645833333	0,289655247	1	0	0	0	0	0	0
2011	2	43	5	0,041666667	0,309956965	0	0	0	0	0	1	1
2011	2	44	7	0,333333333	0,40111532	0	0	0	0	0	0	0
2011	2	45	4	0,375	0,273192012	1	0	0	0	0	0	0
2011	2	46	7	0,666666667	0,414153964	1	0	0	0	0	0	0
2011	2	47	7	0,75	0,375403416	1	0	0	0	0	0	0
2011	2	48	4	0,208333333	0,177576535	1	0	0	0	0	0	0
2011	2	49	2	0,604166667	-0,060501113	1	0	0	0	0	0	0
2011	2	50	2	0,770833333	0,328316452	1	0	0	0	0	0	0
2011	2	51	3	0,791666667	0,25642859	1	0	0	0	0	0	0
2011	2	52	4	0,625	0,673049543	1	0	0	0	0	0	0
2011	2	53	7	0,520833333	0,293152202	0	0	0	0	0	1	0
2011	2	54	7	0,770833333	0,49458757	1	0	0	0	0	0	0
2011	2	55	4	0,708333333	0,107630996	0	0	0	0	0	0	0
2011	2	56	1	0,458333333	0,040309806	0	0	0	0	0	0	1
2011	2	57	1	0,916666667	0,444018352	1	0	0	0	0	0	0
2011	2	58	4	0,354166667	0,629611488	1	0	0	0	0	0	0
2011	2	59	7	0,583333333	0,278905116	1	0	0	0	0	0	0
2011	2	60	1	0,895833333	0,909745715	1	0	0	0	0	0	0
2011	2	61	7	0,770833333	0,447697446	0	0	0	0	0	0	1
2011	2	62	4	0,625	0,47931716	1	0	0	0	0	0	0
2011	2	63	5	0,479166667	0,19178773	0	0	0	0	0	1	0
2011	2	64	6	0,395833333	0,076992409	0	0	0	0	0	0	0
2011	2	65	6	0,541666667	0,329828987	0	0	0	0	0	1	0
2011	2	66	4	0,541666667	0,203171032	1	0	0	0	0	0	0
2011	2	67	7	0,541666667	0,67906227	1	0	0	0	0	0	0
2011	2	68	5	0,625	0,542257179	1	0	0	0	0	0	0
2011	2	69	7	0,5625	0,508961127	0	0	0	0	0	1	0
2011	2	70	5	0,291666667	0,18249233	0	0	0	0	0	1	0
2011	2	71	6	0,8125	0,160211376	1	0	0	0	0	0	0
2011	2	72	5	0,520833333	0,230096773	1	0	0	0	0	0	0
2011	2	73	6	0,458333333	0,419457012	1	0	0	0	0	0	0
2011	2	74	5	0,770833333	0,677889382	1	0	0	0	0	0	0
2011	2	75	5	0,416666667	0,343448221	0	0	0	0	0	0	1
2011	2	76	5	0,729166667	0,244865593	0	0	0	0	0	0	1
2011	2	77	2	0,75	0,499544118	0	0	0	0	0	0	1
2011	2	78	1	0,479166667	0,345549277	0	0	0	0	0	0	1
2011	2	79	6	0,875	0,388910321	1	0	0	0	0	0	0
2011	2	80	1	0,354166667	0,385980897	1	0	0	0	0	0	0
2011	2	81	7	0,9375	0,702549971	1	0	0	0	0	0	0
2011	2	82	6	0,270833333	0,414463288	1	0	0	0	0	0	0
2011	2	83	1	0,666666667	0,116571193	1	0	0	0	0	0	0
2011	2	84	6	0,6875	0,266290773	1	0	0	0	0	0	0
2011	2	85	5	0,291666667	0,287324211	0	0	0	0	0	0	1
2011	2	86	2	0,5625	0,488761948	1	0	0	0	0	0	0
2011	2	87	6	0,479166667	0,508725436	1	0	0	0	0	0	0
2011	2	88	2	0,729166667	0,487243463	1	0	0	0	0	0	0
2011	2	89	2	0,833333333	0,69761574	1	0	0	0	0	0	0
2011	2	90	1	0,5625	0,464554606	0	0	0	0	0	0	0
2011	2	91	6	0,708333333	0,207509806	1	0	0	0	0	0	0
2011	2	92	1	0,6875	0,173531323	1	0	0	0	0	0	0
2011	2	93	1	0,354166667	0,271717232	1	0	0	0	0	0	0
2011	2	94	1	0,333333333	0,210933084	1	0	0	0	0	0	0
2011	2	95	6	0,583333333	0,011228595	1	0	0	0	0	0	0
2011	2	96	1	0,583333333	0,351533177	1	0	0	0	0	0	0
2011	2	97	6	0,833333333	0,244401496	0	0	0	0	0	1	0
2011	2	98	1	0,666666667	0,245366275	0	0	0	0	0	1	1
2011	2	99	2	0,604166667	0,50022476	0	0	0	0	0	0	1
2011	2	100	1	0,645833333	0,129897369	1	0	0	0	0	0	0
